# Supplementary material for: Dual-Layer Spectral CT with Electron Density in Bone Marrow Edema Diagnosis: A Valid Alternative to MRI?
Source: J Clin Med. 2025 Jul 28;14(15):5319. doi: 10.3390/jcm14155319 (PMC12347524; doi:10.3390/jcm14155319)
Supplement: Supplementary file 1 [file jcm-14-05319-s001.zip]

Archive with 1 entries (1 files):
- jcm-3687345-supplementary.pdf
